# Supplementary material for: Melittin Inhibits Colorectal Cancer Growth and Metastasis by Ac-Tivating the Mitochondrial Apoptotic Pathway and Suppressing Epithelial–Mesenchymal Transition and Angiogenesis
Source: Int J Mol Sci. 2024 Oct 30;25(21):11686. doi: 10.3390/ijms252111686 (PMC11546240; doi:10.3390/ijms252111686)
Supplement: Supplementary file 1 [file ijms-25-11686-s001.zip]

Archive with 1 entries (1 files):
- ijms-3293099-supplementary.pdf
